# Supplementary material for: Modulation of Immunity, Antioxidant Status, Performance, Blood Hematology, and Intestinal Histomorphometry in Response to Dietary Inclusion of Origanum majorana in Domestic Pigeons’ Diet
Source: Life (Basel). 2023 Feb 28;13(3):664. doi: 10.3390/life13030664 (PMC10051733; doi:10.3390/life13030664)
Supplement: Supplementary file 1 [file life-13-00664-s001.zip]

Archive with 1 entries (1 files):
- life-2186066-supplementary-Report S1.pdf
